# Supplementary material for: Epidemiological Characteristics and Antimicrobial Resistance Changes of Carbapenem-Resistant Klebsiella pneumoniae and Acinetobacter baumannii under the COVID-19 Outbreak: An Interrupted Time Series Analysis in a Large Teaching Hospital
Source: Antibiotics (Basel). 2023 Feb 22;12(3):431. doi: 10.3390/antibiotics12030431 (PMC10044178; doi:10.3390/antibiotics12030431)
Supplement: Supplementary file 1 [file antibiotics-12-00431-s001.zip]

Archive with 1 entries (1 files):
- antibiotics-2061774-supplementary.pdf
